# Supplementary material for: Effects of Return Air Inlets’ Location on the Control of Fine Particle Transportation in a Simulated Hospital Ward
Source: Int J Environ Res Public Health. 2022 Sep 6;19(18):11185. doi: 10.3390/ijerph191811185 (PMC9517334; doi:10.3390/ijerph191811185)
Supplement: Supplementary file 1 [file ijerph-19-11185-s001.zip]

Archive with 1 entries (1 files):
- ijerph-1823127-supplementary.pdf
